# Supplementary material for: Anatomical Network Comparison of Human Upper and Lower, Newborn and Adult, and Normal and Abnormal Limbs, with Notes on Development, Pathology and Limb Serial Homology vs. Homoplasy
Source: PLoS One. 2015 Oct 9;10(10):e0140030. doi: 10.1371/journal.pone.0140030 (PMC4599883; doi:10.1371/journal.pone.0140030)
Supplement: S1 Methods — (XLS) [file pone.0140030.s025.xls]

## Sheet: Labels Network Plots
Number	Adult/Newborn Upper Limb		T18 Upper Limb Left		T18 Upper Limb Right		Adult Lower Limb		Newborn Lower Limb		T18 Lower Limb Left		T18 Lower Limb Right
1	Clavicle	1	Clavicle	1	Clavicle	1	Hip bone	1	Pubis	1	Pubis	1	Pubis
2	Scapula	2	Scapula	2	Scapula	2	Femur	2	Ischium	2	Ischium	2	Ischium
3	Humerus	3	Humerus	3	Humerus	3	Patella	3	Ilium	3	Ilium	3	Ilium
4	Radius	4	Radius	4	Radius	4	Tibia	4	Femur	4	Femur	4	Femur
5	Ulna	5	Ulna	5	Ulna	5	Fibula	5	Patella	5	Patella	5	Patella
6	Trapezoid	6	Trapezoid	6	Trapezoid	6	Calcaneus	6	Tibia	6	Tibia	6	Tibia
7	Trapezium	7	Trapezium	7	Trapezium	7	Talus	7	Fibula	7	Fibula	7	Fibula
8	Scaphoid	8	Scaphoid	8	Scaphoid	8	Navicular	8	Calcaneus	8	Calcaneus	8	Calcaneus
9	Lunate	9	Lunate	9	Lunate	9	Cuboid	9	Talus	9	Talus	9	Talus
10	Triquetrum	10	Triquetrum	10	Triquetrum	10	Lateral cuneiform	10	Navicular	10	Navicular	10	Navicular
11	Pisiform	11	Pisiform	11	Pisiform	11	Intermediate cuneiform	11	Cuboid	11	Cuboid	11	Cuboid
12	Hamate	12	Hamate	12	Hamate	12	Medial cuneiform	12	Lateral cuneiform	12	Lateral cuneiform	12	Lateral cuneiform
13	Capitate	13	Capitate	13	Capitate	13	1st Metatarsal	13	Intermediate cuneiform	13	Intermediate cuneiform	13	Intermediate cuneiform
14	1st Metacarpal	14	1st Metacarpal	14	1st Metacarpal	14	2nd Metatarsal	14	Medial cuneiform	14	Medial cuneiform	14	Medial cuneiform
15	2nd Metacarpal	15	2nd Metacarpal	15	2nd Metacarpal	15	3rd Metatarsal	15	1st Metatarsal	15	1st Metatarsal	15	1st Metatarsal
16	3rd Metacarpal	16	3rd Metacarpal	16	3rd Metacarpal	16	4th Metatarsal	16	2nd Metatarsal	16	2nd Metatarsal	16	2nd Metatarsal
17	4th Metacarpal	17	4th Metacarpal	17	4th Metacarpal	17	5th Metatarsal	17	3rd Metatarsal	17	3rd Metatarsal	17	3rd Metatarsal
18	5th Metacarpal	18	5th Metacarpal	18	5th Metacarpal	18	1st Proximal phalanx	18	4th Metatarsal	18	4th Metatarsal	18	4th Metatarsal
19	1st Proximal phalanx	19	1st Proximal phalanx	19	1st Proximal phalanx	19	2nd Proximal phalanx	19	5th Metatarsal	19	5th Metatarsal	19	5th Metatarsal
20	2nd Proximal phalanx	20	2nd Proximal phalanx	20	2nd Proximal phalanx	20	3rd Proximal phalanx	20	1st Proximal phalanx	20	1st Proximal phalanx	20	1st Proximal phalanx
21	3rd Proximal phalanx	21	3rd Proximal phalanx	21	3rd Proximal phalanx	21	4th Proximal phalanx	21	2nd Proximal phalanx	21	2nd Proximal phalanx	21	2nd Proximal phalanx
22	4th Proximal phalanx	22	4th Proximal phalanx	22	4th Proximal phalanx	22	5th Proximal phalanx	22	3rd Proximal phalanx	22	3rd Proximal phalanx	22	3rd Proximal phalanx
23	5th Proximal phalanx	23	5th Proximal phalanx	23	5th Proximal phalanx	23	1st Distal phalanx	23	4th Proximal phalanx	23	4th Proximal phalanx	23	4th Proximal phalanx
24	1st Distal phalanx	24	1st Distal phalanx	24	1st Distal phalanx	24	2nd Middle phalanx	24	5th Proximal phalanx	24	5th Proximal phalanx	24	5th Proximal phalanx
25	2nd Middle phalanx	25	2nd Middle phalanx	25	2nd Middle phalanx	25	3rd Middle phalanx	25	1st Distal phalanx	25	1st Distal phalanx	25	1st Distal phalanx
26	3rd Middle phalanx	26	3rd Middle phalanx	26	3rd Middle phalanx	26	4th Middle phalanx	26	2nd Middle phalanx	26	2nd Middle phalanx	26	2nd Middle phalanx
27	4th Middle phalanx	27	4th Middle phalanx	27	4th Middle phalanx	27	5th Middle phalanx	27	3rd Middle phalanx	27	3rd Middle phalanx	27	3rd Middle phalanx
28	5th Middle phalanx	28	5th Middle phalanx	28	5th Middle phalanx	28	2nd Distal phalanx	28	4th Middle phalanx	28	4th Middle phalanx	28	4th Middle phalanx
29	2nd Distal phalanx	29	2nd Distal phalanx	29	2nd Distal phalanx	29	3rd Distal phalanx	29	5th Middle phalanx	29	5th Middle phalanx	29	5th Middle phalanx
30	3rd Distal phalanx	30	3rd Distal phalanx	30	3rd Distal phalanx	30	4th Distal phalanx	30	2nd Distal phalanx	30	2nd Distal phalanx	30	2nd Distal phalanx
31	4th Distal phalanx	31	4th Distal phalanx	31	4th Distal phalanx	31	5th Distal phalanx	31	3rd Distal phalanx	31	3rd Distal phalanx	31	3rd Distal phalanx
32	5th Distal phalanx	32	5th Distal phalanx	32	5th Distal phalanx	32	Lateral sesamoid	32	4th Distal phalanx	32	4th Distal phalanx	32	4th Distal phalanx
33	Radial sesamoid	33	Radial sesamoid	33	Radial sesamoid	33	Medial sesamoid	33	5th Distal phalanx	33	5th Distal phalanx	33	5th Distal phalanx
34	Ulnar sesamoid	34	Ulnar sesamoid	34	Ulnar sesamoid	34	Gluteus maximus	34	Lateral sesamoid	34	Lateral sesamoid	34	Lateral sesamoid
35	Subclavius	35	Subclavius	35	Subclavius	35	Gluteus medius	35	Medial sesamoid	35	Medial sesamoid	35	Medial sesamoid
36	Deltoid	36	Deltoid	36	Deltoid	36	Gluteus minimus	36	Gluteus maximus	36	Gluteus maximus	36	Gluteus maximus
37	Supraspinatus	37	Supraspinatus	37	Supraspinatus	37	Tensor fasciae latae	37	Gluteus medius	37	Gluteus medius	37	Gluteus medius
38	Infraspinatus	38	Infraspinatus	38	Infraspinatus	38	Obturator internus	38	Gluteus minimus	38	Gluteus minimus	38	Gluteus minimus
39	Teres minor	39	Teres minor	39	Teres minor	39	Obturator externus	39	Tensor fasciae latae	39	Tensor fasciae latae	39	Tensor fasciae latae
40	Teres major	40	Teres major	40	Teres major	40	Gemellus superior	40	Obturator internus	40	Obturator internus	40	Obturator internus
41	Subscapularis	41	Subscapularis	41	Subscapularis	41	Gemellus inferior	41	Obturator externus	41	Obturator externus	41	Obturator externus
42	Pectoralis major	42	Pectoralis major	42	Pectoralis major	42	Piriformis	42	Gemellus superior	42	Gemellus superior	42	Gemellus superior
43	Pectoralis minor	43	Pectoralis minor	43	Pectoralis minor	43	Iliopsoas	43	Gemellus inferior	43	Gemellus inferior	43	Gemellus inferior
44	Serratus anterior	44	Serratus anterior	44	Serratus anterior	44	Quadratus femoris	44	Piriformis	44	Piriformis	44	Piriformis
45	Levator scapulae	45	Levator scapulae	45	Levator scapulae	45	Pectineus	45	Iliopsoas	45	Iliopsoas	45	Iliopsoas
46	Rhomboid minor	46	Rhomboid major&minor	46	Rhomboid major&minor	46	Sartorius	46	Quadratus femoris	46	Quadratus femoris	46	Quadratus femoris
47	Rhomboid major	47	Latissimus dorsi	47	Latissimus dorsi	47	Rectus femoris	47	Pectineus	47	Pectineus	47	Pectineus
48	Latissimus dorsi	48	Biceps brachii	48	Biceps brachii	48	Vastus lateralis	48	Sartorius	48	Sartorius	48	Sartorius
49	Biceps brachii	49	Coracobrachialis	49	Coracobrachialis	49	Vastus intermedius	49	Rectus femoris	49	Rectus femoris	49	Rectus femoris
50	Coracobrachialis	50	Brachialis	50	Brachialis	50	Vastus medialis	50	Vastus lateralis	50	Vastus lateralis	50	Vastus lateralis
51	Brachialis	51	Triceps brachii	51	Triceps brachii	51	Adductor brevis	51	Vastus intermedius	51	Vastus intermedius	51	Vastus intermedius
52	Triceps brachii	52	Anconeus	52	Anconeus	52	Adductor magnus	52	Vastus medialis	52	Vastus medialis	52	Vastus medialis
53	Anconeus	53	Pronator teres	53	Pronator teres	53	Adductor longus	53	Adductor brevis	53	Adductor brevis	53	Adductor brevis
54	Pronator teres	54	Flexor carpi radialis	54	Flexor carpi radialis	54	Biceps femoris	54	Adductor magnus	54	Adductor magnus	54	Adductor magnus
55	Flexor carpi radialis	55	Flexor carpi ulnaris	55	Palmaris longus	55	Semitendinosus	55	Adductor longus	55	Adductor longus	55	Adductor longus
56	Palmaris longus	56	Flexor digitorum superficialis	56	Flexor carpi ulnaris	56	Semimembranosus	56	Biceps femoris	56	Biceps femoris	56	Biceps femoris
57	Flexor carpi ulnaris	57	Flexor digitorum profundus	57	Flexor digitorum superficialis	57	Gracilis	57	Semitendinosus	57	Semitendinosus	57	Semitendinosus
58	Flexor digitorum superficialis	58	Flexor pollicis longus	58	Flexor digitorum profundus	58	Plantaris	58	Semimembranosus	58	Semimembranosus	58	Semimembranosus
59	Flexor digitorum profundus	59	Pronator quadratus	59	Flexor pollicis longus	59	Gastrocnemius	59	Gracilis	59	Gracilis	59	Gracilis
60	Flexor pollicis longus	60	Brachioradialis	60	Pronator quadratus	60	Soleus	60	Plantaris	60	Plantaris	60	Plantaris
61	Pronator quadratus	61	Extensor carpi radialis longus	61	Brachioradialis	61	Fibularis longus	61	Gastrocnemius	61	Gastrocnemius	61	Gastrocnemius
62	Brachioradialis	62	Extensor carpi radialis brevis	62	Extensor carpi radialis longus	62	Fibularis brevis	62	Soleus	62	Soleus	62	Soleus
63	Extensor carpi radialis longus	63	Extensor digitorum	63	Extensor carpi radialis brevis	63	Tibialis anterior	63	Fibularis longus	63	Fibularis longus	63	Fibularis longus
64	Extensor carpi radialis brevis	64	Extensor digiti minimi	64	Extensor digitorum	64	Extensor hallucis longus	64	Fibularis brevis	64	Fibularis brevis	64	Fibularis brevis
65	Extensor digitorum	65	Extensor carpi ulnaris	65	Extensor digiti minimi	65	Extensor digitorum longus	65	Tibialis anterior	65	Tibialis anterior	65	Tibialis anterior
66	Extensor digiti minimi	66	Supinator	66	Extensor carpi ulnaris	66	Fibularis tertius	66	Extensor hallucis longus	66	Extensor hallucis longus	66	Extensor hallucis longus
67	Extensor carpi ulnaris	67	Abductor pollicis longus	67	Supinator	67	Tiblialis posterior	67	Extensor digitorum longus	67	Extensor digitorum longus	67	Extensor digitorum longus
68	Supinator	68	Extensor pollicis brevis	68	Abductor pollicis longus	68	Flexor digitorum longus	68	Fibularis tertius	68	Fibularis tertius	68	Fibularis tertius
69	Abductor pollicis longus	69	Extensor pollicis longus	69	Extensor pollicis longus	69	Flexor hallucis longus	69	Tiblialis posterior	69	Tiblialis posterior	69	Tiblialis posterior
70	Extensor pollicis brevis	70	Extensor indicis	70	Extensor indicis	70	Popliteus	70	Flexor digitorum longus	70	Flexor digitorum longus	70	Flexor digitorum longus
71	Extensor pollicis longus	71	Adductor pollicis	71	Adductor pollicis	71	Extensor digitorum brevis	71	Flexor hallucis longus	71	Flexor hallucis longus	71	Flexor hallucis longus
72	Extensor indicis	72	Adductor pollicis accessorius	72	Adductor pollicis accessorius	72	Extensor hallucis brevis	72	Popliteus	72	Popliteus	72	Extensor digitorum brevis
73	Adductor pollicis	73	Musculous interosseous accessorius	73	Musculous interosseous accessorius	73	Abductor hallucis	73	Extensor digitorum brevis	73	Extensor digitorum brevis	73	Extensor hallucis brevis
74	Adductor pollicis accessorius	74	Abductor pollicis brevis	74	Opponens digiti minimi	74	Flexor digitorum brevis	74	Extensor hallucis brevis	74	Extensor hallucis brevis	74	Abductor hallucis
75	Abductor pollicis brevis	75	Flexor pollicis brevis	75	Flexor digiti minimi brevis	75	Abductor digiti minimi	75	Abductor hallucis	75	Abductor hallucis	75	Flexor digitorum brevis
76	Flexor pollicis brevis	76	Opponens pollicis	76	Abductor digiti minimi	76	Quadratus plantae	76	Flexor digitorum brevis	76	Flexor digitorum brevis	76	Abductor digiti minimi
77	Opponens pollicis	77	Opponens digiti minimi	77	2nd Lumbrical	77	1st Lumbrical	77	Abductor digiti minimi	77	Abductor digiti minimi	77	Quadratus plantae
78	Opponens digiti minimi	78	Flexor digiti minimi brevis	78	3rd Lumbrical	78	2nd Lumbrical	78	Quadratus plantae	78	Quadratus plantae	78	1st Lumbrical
79	Flexor digiti minimi brevis	79	Abductor digiti minimi	79	4th Lumbrical	79	3rd Lumbrical	79	1st Lumbrical	79	1st Lumbrical	79	2nd Lumbrical
80	Abductor digiti minimi	80	2nd Lumbrical	80	1st Dorsal interossei	80	4th Lumbrical	80	2nd Lumbrical	80	2nd Lumbrical	80	3rd Lumbrical
81	1st Lumbrical	81	3rd Lumbrical	81	2nd Dorsal interossei	81	Flexor hallucis brevis	81	3rd Lumbrical	81	3rd Lumbrical	81	4th Lumbrical
82	2nd Lumbrical	82	4th Lumbrical	82	3rd Dorsal interossei	82	Adductor hallucis	82	4th Lumbrical	82	4th Lumbrical	82	Flexor hallucis brevis
83	3rd Lumbrical	83	1st Dorsal interossei	83	4th Dorsal interossei	83	Flexor digiti minimi brevis	83	Flexor hallucis brevis	83	Flexor hallucis brevis	83	Adductor hallucis
84	4th Lumbrical	84	2nd Dorsal interossei	84	1st Palmar interossei	84	1st Plantar interossei	84	Adductor hallucis	84	Adductor hallucis	84	Flexor digiti minimi brevis
85	1st Dorsal interossei	85	3rd Dorsal interossei	85	2nd Palmar interossei	85	2nd Plantar interossei	85	Flexor digiti minimi brevis	85	Flexor digiti minimi brevis	85	1st Plantar interossei
86	2nd Dorsal interossei	86	4th Dorsal interossei	86	3rd Palmar interossei	86	3rd Plantar interossei	86	1st Plantar interossei	86	1st Plantar interossei	86	2nd Plantar interossei
87	3rd Dorsal interossei	87	1st Palmar interossei			87	1st Dorsal interossei	87	2nd Plantar interossei	87	2nd Plantar interossei	87	3rd Plantar interossei
88	4th Dorsal interossei	88	2nd Palmar interossei			88	2nd Dorsal interossei	88	3rd Plantar interossei	88	3rd Plantar interossei	88	1st Dorsal interossei
89	1st Palmar interossei	89	3rd Palmar interossei			89	3rd Dorsal interossei	89	1st Dorsal interossei	89	1st Dorsal interossei	89	2nd Dorsal interossei
90	2nd Palmar interossei					90	4th Dorsal interossei	90	2nd Dorsal interossei	90	2nd Dorsal interossei	90	3rd Dorsal interossei
91	3rd Palmar interossei							91	3rd Dorsal interossei	91	3rd Dorsal interossei	91	4th Dorsal interossei
								92	4th Dorsal interossei	92	4th Dorsal interossei
