# Supplementary material for: Anatomical Network Comparison of Human Upper and Lower, Newborn and Adult, and Normal and Abnormal Limbs, with Notes on Development, Pathology and Limb Serial Homology vs. Homoplasy
Source: PLoS One. 2015 Oct 9;10(10):e0140030. doi: 10.1371/journal.pone.0140030 (PMC4599883; doi:10.1371/journal.pone.0140030)
Supplement: S2 Methods — (RMD) [file pone.0140030.s026.Rmd]

### Supporting Information
#### Anatomical network comparison of human upper and lower, newborn and adult, and normal and abnormal limbs, with notes on development, pathology and limb serial homology vs. homoplasy
Rui Diogo, Borja Esteve-Altava, Christopher Smith, Julia C. Boughner, Diego Rasskin-Gutman

**Description**: Protocol of the anatomical network analysis of the upper and lower limbs of an adult human, a normal newborn, and a trisomy-18 fetus. Skeletal, muscular, and musculoskeletal components are analyzed individually.

**Data location**: http://dx.doi.org/10.6084/m9.figshare.1431463

##### 0. Content
1. Environment
2. Analysis of Modularity
3. Netork Parameters and General Organization


##### 1. Environment

```{r setoptions, echo=FALSE}
library(knitr)
opts_chunk$set(warning = FALSE, message = FALSE)
options(width = 180)
```

Loading required packages

```{r, warning=FALSE, message=FALSE, cache=FALSE}
library(igraph)
```

Loading networks and other required objects

```{r, warning=FALSE, message=FALSE, cache=FALSE}
load("~/AnNA/HumanAnatomy/AnNALimbsData.RData") # select your directory

# list of specimens analyzed
species <- c("Adult upper skeletal", "Adult upper muscular", "Adult upper musculoskeletal", "Adult lower skeletal", "Adult lower muscular", "Adult lower musculoskeletal", "Newborn upper skeletal", "Newborn upper muscular", "Newborn upper musculoskeletal", "Newborn lower skeletal", "Newborn lower muscular", "Newborn lower musculoskeletal", "T18 upper left skeletal", "T18 upper left muscular", "T18 upper left musculoskeletal", "T18 upper right skeletal", "T18 upper right muscular", "T18 upper right musculoskeletal", "T18 lower left skeletal", "T18 lower left muscular", "T18 lower left musculoskeletal", "T18 lower right skeletal", "T18 lower right muscular", "T18 lower right musculoskeletal")
```


##### 3. Analysis of Modularity

Identifying connectivity modules in limbs

```{r modularity}
# apply algorithm to all networks
modularity.list <- lapply(graph.list, walktrap.community, steps=3)
```

Estimating the similarity among all limbs' partition

```{r estimating similarity, results='hold'}
MSMS <- matrix(0, nrow=24, ncol=24)
colnames(MSMS) <- c("#1","#2","#3","#4","#5","#6","#7","#8","#9","#10","#11","#12","#13","#14","#15","#16","#17","#18","#19","#20","#21","#22","#23","#24")
rownames(MSMS) <- species
for (i in 1:24){
        for (j in 1:24){
                graph1 <- graph.list[[i]]
                graph2 <- graph.list[[j]]
                modularity1 <- modularity.list[[i]]$membership
                modularity2 <- modularity.list[[j]]$membership
                sms <- similarity.modularity.score(graph1, graph2, modularity1, modularity2)
                MSMS[i,j] <- round(sms*100, digits=2)
        }
}
print(MSMS[,1:12])
print(MSMS[,13:24])
```

Calculating the mutual information index between network modules and various Ho based on the anatomy, development and function of the limb

```{r comparing to Ho}
# for musculoskeletal networks
net2test <- c(3, 6, 9, 12, 15, 18, 21, 24) # networks to test
  ComparedHo <- matrix(0, nrow=8, ncol=3)
  rownames(ComparedHo) <- species[net2test]
  colnames(ComparedHo) <- c("Proximo-Distal Ho", "Developmental Ho", "Functional Ho")
for (i in 1:8){
        index <- net2test[i]
        modules <- modularity.list[[index]]$membership
        HPD <- HoPD[[i]][is.finite(HoPD[[i]])]
        HD <- HoDev[[i]][is.finite(HoDev[[i]])]
        HF <- HoFun[[i]][is.finite(HoFun[[i]])]
        ComparedHo[i,1] <- compare(modules, HPD, method="nmi")
        ComparedHo[i,2] <- compare(modules, HD, method="nmi")
        ComparedHo[i,3] <- compare(modules, HF, method="nmi") 
}
print(ComparedHo)

# for skeletal networks
net2test <- c(1, 4, 7, 10, 13, 16, 19, 22) # networks to test
  ComparedHo <- matrix(0, nrow=8, ncol=3)
  rownames(ComparedHo) <- species[net2test]
  colnames(ComparedHo) <- c("Proximo-Distal Ho", "Developmental Ho", "Functional Ho")
for (i in 1:8){
        index <- net2test[i]
        modules <- modularity.list[[index]]$membership
        HPD <- HoPD.s[[i]][is.finite(HoPD.s[[i]])]
        HD <- HoDev.s[[i]][is.finite(HoDev.s[[i]])]
        HF <- HoFun.s[[i]][is.finite(HoFun.s[[i]])]        
        ComparedHo[i,1] <- compare(modules, HPD, method="nmi")
        ComparedHo[i,2] <- compare(modules, HD, method="nmi")
        ComparedHo[i,3] <- compare(modules, HF, method="nmi")        
}
print(ComparedHo)
```


##### 3. Netork Parameters and General Organization

```{r calculating network parameters}
for (i in 1:24){
        cat("\n", species[i],
            "\n", "N: ", vcount(graph.list[[i]]),
            "\n", "K: ", ecount(graph.list[[i]]),
            "\n", "D: ", graph.density(graph.list[[i]]),
            "\n", "C: ", transitivity(graph.list[[i]], type="average", isolates="zero"),
            "\n", "L: ", average.path.length(graph.list[[i]]),
            "\n", "H: ", sqrt(var(degree(graph.list[[i]])))/mean(degree(graph.list[[i]])),
            "\n", "Modules:", max(modularity.list[[i]]$membership),
            "\n", "Q:", max(modularity.list[[i]]$modularity))        
        }
```

Estimating network overall organization (small-world and hierarchy) for the biggest cluster

```{r Pk and Ck}
for (i in 1:24){
        if (is.connected(graph.list[[i]])==TRUE){
                cat("\n", species[i],"\n")
                is.smallworld(graph.list[[i]])
                is.hierarchy(graph.list[[i]], cumulative=FALSE)
        }else{
                graph <- induced.subgraph(graph.list[[i]], v=clusters(graph.list[[i]])$membership==1)
                
                if (clusters(graph.list[[i]])$csize[1] > 4){
                        cat("\n", species[i], "\n", "The network is not connected", "\n", "Larger cluster analyzed", "\n", "size", clusters(graph.list[[i]])$csize[1], "\n")
                        is.smallworld(graph)
                        is.hierarchy(graph, cumulative=FALSE)
                }else{
                        cat("\n", species[i], "\n", "The network is not connected", "\n", "Larger cluster is smaller than 3", "\n")                    
                }
          }
        }
```
