# Supplementary material for: Anatomical Network Comparison of Human Upper and Lower, Newborn and Adult, and Normal and Abnormal Limbs, with Notes on Development, Pathology and Limb Serial Homology vs. Homoplasy
Source: PLoS One. 2015 Oct 9;10(10):e0140030. doi: 10.1371/journal.pone.0140030 (PMC4599883; doi:10.1371/journal.pone.0140030)
Supplement: S6 Methods — (XLS) [file pone.0140030.s030.xls]

## Sheet: Adult Upper Limb
Name	Development	Function	AP Axis
Pubis	1	1	1
Ischium	1	1	1
Ilium	1	1	1
Femur	2	2	2
Patella	2	2	2
Tibia	3	3	2
Fibula	3	3	2
Calcaneus	4	4	2
Talus	4	4	2
Navicular	4	4	2
Cuboid	4	4	2
Lateral cuneiform	4	4	2
Intermediate cuneiform	4	4	2
Medial cuneiform	4	4	2
1st Metatarsal	5	5	2
2nd Metatarsal	6	6	2
3rd Metatarsal	7	7	2
4th Metatarsal	8	8	2
5th Metatarsal	9	9	2
1st Proximal phalanx	5	5	2
2nd Proximal phalanx	6	6	2
3rd Proximal phalanx	7	7	2
4th Proximal phalanx	8	8	2
5th Proximal phalanx	9	9	2
1st Distal phalanx	5	5	2
2nd Middle phalanx	6	6	2
3rd Middle phalanx	7	7	2
4th Middle phalanx	8	8	2
5th Middle phalanx	9	9	2
2nd Distal phalanx	6	6	2
3rd Distal phalanx	7	7	2
4th Distal phalanx	8	8	2
5th Distal phalanx	9	9	2
Lateral sesamoid	5	5	2
Medial sesamoid	5	5	1
Gluteus maximus	2	2	1
Gluteus medius	1	4	1
Gluteus minimus	1	4	1
Tensor fasciae latae	1	4	1
Obturator internus	4	3	1
Obturator externus	7	3	1
Gemellus superior	4	3	1
Gemellus inferior	4	3	1
Piriformis	3	3	1
Iliopsoas	6	1	1
Quadratus femoris	4	3	1
Pectineus	7	5	1
Sartorius	6	6	1
Rectus femoris	6	7	1
Vastus lateralis	6	7	1
Vastus intermedius	6	7	1
Vastus medialis	6	7	1
Adductor brevis	7	5	2
Adductor magnus	7	5	2
Adductor longus	7	5	2
Biceps femoris	5	6	2
Semitendinosus	5	6	2
Semimembranosus	5	6	2
Gracilis	7	6	2
Plantaris	10	8	2
Gastrocnemius	10	8	2
Soleus	10	8	2
Fibularis longus	8	8	2
Fibularis brevis	8	8	2
Tibialis anterior	9	9	2
Extensor hallucis longus	9	12	2
Extensor digitorum longus	9	10	2
Fibularis tertius	9	9	2
Tiblialis posterior	10	8	2
Flexor digitorum longus	10	10	2
Flexor hallucis longus	10	12	2
Extensor digitorum brevis	9	10	2
Extensor hallucis brevis	9	12	2
Abductor hallucis	11	12	2
Flexor digitorum brevis	11	10	2
Abductor digiti minimi	11	13	2
Quadratus plantae	11	12	2
1st Lumbrical	11	10	2
2nd Lumbrical	11	10	2
3rd Lumbrical	11	10	2
4th Lumbrical	11	13	2
Flexor hallucis brevis	11	12	2
Adductor hallucis	11	12	2
Flexor digiti minimi brevis	11	13	2
1st Plantar interossei	11	11	2
2nd Plantar interossei	11	11	2
3rd Plantar interossei	11	13	2
1st Dorsal interossei	11	11	2
2nd Dorsal interossei	11	11	2
3rd Dorsal interossei	11	11	2
4th Dorsal interossei	11	11	2

## Sheet: Adult Lower Limb
Name	Development	Function	AP Axis
Hip bone	1	1	1
Femur	2	2	1
Patella	2	2	2
Tibia	3	3	2
Fibula	3	3	2
Calcaneus	4	4	2
Talus	4	4	2
Navicular	4	4	2
Cuboid	4	4	2
Lateral cuneiform	4	4	2
Intermediate cuneiform	4	4	2
Medial cuneiform	4	4	2
1st Metatarsal	5	5	2
2nd Metatarsal	6	6	2
3rd Metatarsal	7	7	2
4th Metatarsal	8	8	2
5th Metatarsal	9	9	2
1st Proximal phalanx	5	5	2
2nd Proximal phalanx	6	6	2
3rd Proximal phalanx	7	7	2
4th Proximal phalanx	8	8	2
5th Proximal phalanx	9	9	2
1st Distal phalanx	5	5	2
2nd Middle phalanx	6	6	2
3rd Middle phalanx	7	7	2
4th Middle phalanx	8	8	2
5th Middle phalanx	9	9	2
2nd Distal phalanx	6	6	2
3rd Distal phalanx	7	7	2
4th Distal phalanx	8	8	2
5th Distal phalanx	9	9	2
Lateral sesamoid	5	5	2
Medial sesamoid	5	5	2
Gluteus maximus	2	2	1
Gluteus medius	1	4	1
Gluteus minimus	1	4	1
Tensor fasciae latae	1	4	1
Obturator internus	4	3	1
Obturator externus	7	3	1
Gemellus superior	4	3	1
Gemellus inferior	4	3	1
Piriformis	3	3	1
Iliopsoas	6	1	1
Quadratus femoris	4	3	1
Pectineus	7	5	1
Sartorius	6	6	1
Rectus femoris	6	7	1
Vastus lateralis	6	7	1
Vastus intermedius	6	7	1
Vastus medialis	6	7	1
Adductor brevis	7	5	1
Adductor magnus	7	5	1
Adductor longus	7	5	1
Biceps femoris	5	6	1
Semitendinosus	5	6	1
Semimembranosus	5	6	1
Gracilis	7	6	1
Plantaris	10	8	2
Gastrocnemius	10	8	2
Soleus	10	8	2
Fibularis longus	8	8	2
Fibularis brevis	8	8	2
Tibialis anterior	9	9	2
Extensor hallucis longus	9	12	2
Extensor digitorum longus	9	10	2
Fibularis tertius	9	9	2
Tiblialis posterior	10	8	2
Flexor digitorum longus	10	10	2
Flexor hallucis longus	10	12	2
Popliteus	10	6	2
Extensor digitorum brevis	9	10	2
Extensor hallucis brevis	9	12	2
Abductor hallucis	11	12	2
Flexor digitorum brevis	11	10	2
Abductor digiti minimi	11	13	2
Quadratus plantae	11	12	2
1st Lumbrical	11	10	2
2nd Lumbrical	11	10	2
3rd Lumbrical	11	10	2
4th Lumbrical	11	13	2
Flexor hallucis brevis	11	12	2
Adductor hallucis	11	12	2
Flexor digiti minimi brevis	11	13	2
1st Plantar interossei	11	11	2
2nd Plantar interossei	11	11	2
3rd Plantar interossei	11	13	2
1st Dorsal interossei	11	11	2
2nd Dorsal interossei	11	11	2
3rd Dorsal interossei	11	11	2
4th Dorsal interossei	11	11	2

## Sheet: Newborn Upper Limb
Name	Development	Function	AP Axis		NLMS	TULMS	TURMS	TLLMS
Pubis	1	1	1		1	1	1	1
Ischium	1	1	1		1	1	1	1
Ilium	1	1	1		1	1	1	1
Femur	2	2	2		1	2	2	1
Patella	2	2	2		2	2	2	2
Tibia	3	3	2		2	2	2	2
Fibula	3	3	2		2	2	2	2
Calcaneus	4	4	2		2	2	2	2
Talus	4	4	2		2	2	2	2
Navicular	4	4	2		2	2	2	2
Cuboid	4	4	2		2	2	2	2
Lateral cuneiform	4	4	2		2	2	2	2
Intermediate cuneiform	4	4	2		2	2	2	2
Medial cuneiform	4	4	2		2	2	2	2
1st Metatarsal	5	5	2		2	2	2	2
2nd Metatarsal	6	6	2		2	2	2	2
3rd Metatarsal	7	7	2		2	2	2	2
4th Metatarsal	8	8	2		2	2	2	2
5th Metatarsal	9	9	2		2	2	2	2
1st Proximal phalanx	5	5	2		2	2	2	2
2nd Proximal phalanx	6	6	2		2	2	2	2
3rd Proximal phalanx	7	7	2		2	2	2	2
4th Proximal phalanx	8	8	2		2	2	2	2
5th Proximal phalanx	9	9	2		2	2	2	2
1st Distal phalanx	5	5	2		2	2	2	2
2nd Middle phalanx	6	6	2		2	2	2	2
3rd Middle phalanx	7	7	2		2	2	2	2
4th Middle phalanx	8	8	2		2	2	2	2
5th Middle phalanx	9	9	2		2	2	2	2
2nd Distal phalanx	6	6	2		2	2	2	2
3rd Distal phalanx	7	7	2		2	2	2	2
4th Distal phalanx	8	8	2		2	2	2	2
5th Distal phalanx	9	9	2		2	2	2	2
Lateral sesamoid	5	5	2		2	2	2	2
Medial sesamoid	5	5	1		2	1	1	2
Gluteus maximus	2	2	1		1	1	1	1
Gluteus medius	1	4	1		1	1	1	1
Gluteus minimus	1	4	1		1	1	1	1
Tensor fasciae latae	1	4	1		1	1	1	1
Obturator internus	4	3	1		1	1	1	1
Obturator externus	7	3	1		1	1	1	1
Gemellus superior	4	3	1		1	1	1	1
Gemellus inferior	4	3	1		1	1	1	1
Piriformis	3	3	1		1	1	1	1
Iliopsoas	6	1	1		1	1	1	1
Quadratus femoris	4	3	1		1	1	1	1
Pectineus	7	5	1		1	1	1	1
Sartorius	6	6	1		1	1	1	1
Rectus femoris	6	7	1		1	1	1	1
Vastus lateralis	6	7	1		1	1	1	1
Vastus intermedius	6	7	1		1	1	1	1
Vastus medialis	6	7	1		1	2	2	1
Adductor brevis	7	5	2		1	2	2	1
Adductor magnus	7	5	2		1	2	2	1
Adductor longus	7	5	2		1	2	2	1
Biceps femoris	5	6	2		1	2	2	1
Semitendinosus	5	6	2		1	2	2	1
Semimembranosus	5	6	2		1	2	2	1
Gracilis	7	6	2		1	2	2	1
Plantaris	10	8	2		2	2	2	2
Gastrocnemius	10	8	2		2	2	2	2
Soleus	10	8	2		2	2	2	2
Fibularis longus	8	8	2		2	2	2	2
Fibularis brevis	8	8	2		2	2	2	2
Tibialis anterior	9	9	2		2	2	2	2
Extensor hallucis longus	9	12	2		2	2	2	2
Extensor digitorum longus	9	10	2		2	2	2	2
Fibularis tertius	9	9	2		2	2	2	2
Tiblialis posterior	10	8	2		2	2	2	2
Flexor digitorum longus	10	10	2		2	2	2	2
Flexor hallucis longus	10	12	2		2	2	2	2
Extensor digitorum brevis	9	10	2		2	2	2	2
Extensor hallucis brevis	9	12	2		2	2	2	2
Abductor hallucis	11	12	2		2	2	2	2
Flexor digitorum brevis	11	10	2		2	2	2	2
Abductor digiti minimi	11	13	2		2	2	2	2
Quadratus plantae	11	12	2		2	2	2	2
1st Lumbrical	11	10	2		2	2	2	2
2nd Lumbrical	11	10	2		2	2	2	2
3rd Lumbrical	11	10	2		2	2	2	2
4th Lumbrical	11	13	2		2	2	2	2
Flexor hallucis brevis	11	12	2		2	2	2	2
Adductor hallucis	11	12	2		2	2	2	2
Flexor digiti minimi brevis	11	13	2		2	2	2	2
1st Plantar interossei	11	11	2		2	2	2	2
2nd Plantar interossei	11	11	2		2	2	2	2
3rd Plantar interossei	11	13	2		2	2		2
1st Dorsal interossei	11	11	2		2	2		2
2nd Dorsal interossei	11	11	2		2	2		2
3rd Dorsal interossei	11	11	2		2			2
4th Dorsal interossei	11	11	2		2			2
					2			2

## Sheet: Newborn Lower Limb
Name	Development	Function	AP Axis
Pubis	1	1	1
Ischium	1	1	1
Ilium	1	1	1
Femur	2	2	1
Patella	2	2	2
Tibia	3	3	2
Fibula	3	3	2
Calcaneus	4	4	2
Talus	4	4	2
Navicular	4	4	2
Cuboid	4	4	2
Lateral cuneiform	4	4	2
Intermediate cuneiform	4	4	2
Medial cuneiform	4	4	2
1st Metatarsal	5	5	2
2nd Metatarsal	6	6	2
3rd Metatarsal	7	7	2
4th Metatarsal	8	8	2
5th Metatarsal	9	9	2
1st Proximal phalanx	5	5	2
2nd Proximal phalanx	6	6	2
3rd Proximal phalanx	7	7	2
4th Proximal phalanx	8	8	2
5th Proximal phalanx	9	9	2
1st Distal phalanx	5	5	2
2nd Middle phalanx	6	6	2
3rd Middle phalanx	7	7	2
4th Middle phalanx	8	8	2
5th Middle phalanx	9	9	2
2nd Distal phalanx	6	6	2
3rd Distal phalanx	7	7	2
4th Distal phalanx	8	8	2
5th Distal phalanx	9	9	2
Lateral sesamoid	5	5	2
Medial sesamoid	5	5	2
Gluteus maximus	2	2	1
Gluteus medius	1	4	1
Gluteus minimus	1	4	1
Tensor fasciae latae	1	4	1
Obturator internus	4	3	1
Obturator externus	7	3	1
Gemellus superior	4	3	1
Gemellus inferior	4	3	1
Piriformis	3	3	1
Iliopsoas	6	1	1
Quadratus femoris	4	3	1
Pectineus	7	5	1
Sartorius	6	6	1
Rectus femoris	6	7	1
Vastus lateralis	6	7	1
Vastus intermedius	6	7	1
Vastus medialis	6	7	1
Adductor brevis	7	5	1
Adductor magnus	7	5	1
Adductor longus	7	5	1
Biceps femoris	5	6	1
Semitendinosus	5	6	1
Semimembranosus	5	6	1
Gracilis	7	6	1
Plantaris	10	8	2
Gastrocnemius	10	8	2
Soleus	10	8	2
Fibularis longus	8	8	2
Fibularis brevis	8	8	2
Tibialis anterior	9	9	2
Extensor hallucis longus	9	12	2
Extensor digitorum longus	9	10	2
Fibularis tertius	9	9	2
Tiblialis posterior	10	8	2
Flexor digitorum longus	10	10	2
Flexor hallucis longus	10	12	2
Popliteus	10	6	2
Extensor digitorum brevis	9	10	2
Extensor hallucis brevis	9	12	2
Abductor hallucis	11	12	2
Flexor digitorum brevis	11	10	2
Abductor digiti minimi	11	13	2
Quadratus plantae	11	12	2
1st Lumbrical	11	10	2
2nd Lumbrical	11	10	2
3rd Lumbrical	11	10	2
4th Lumbrical	11	13	2
Flexor hallucis brevis	11	12	2
Adductor hallucis	11	12	2
Flexor digiti minimi brevis	11	13	2
1st Plantar interossei	11	11	2
2nd Plantar interossei	11	11	2
3rd Plantar interossei	11	13	2
1st Dorsal interossei	11	11	2
2nd Dorsal interossei	11	11	2
3rd Dorsal interossei	11	11	2
4th Dorsal interossei	11	11	2

## Sheet: T18 Upper Limb Left
Name	Development	Function	AP Axis
Clavicle	1	1	1
Scapula	1	1	1
Humerus	2	2	1
Radius	3	3	2
Ulna	3	3	2
Trapezoid	4	4	2
Trapezium	4	4	2
Scaphoid	4	4	2
Lunate	4	4	2
Triquetrum	4	4	2
Pisiform	4	4	2
Hamate	4	4	2
Capitate	4	4	2
1st Metacarpal	5	5	2
2nd Metacarpal	6	6	2
3rd Metacarpal	7	7	2
4th Metacarpal	8	8	2
5th Metacarpal	9	9	2
1st Proximal phalanx	5	5	2
2nd Proximal phalanx	6	6	2
3rd Proximal phalanx	7	7	2
4th Proximal phalanx	8	8	2
5th Proximal phalanx	9	9	2
1st Distal phalanx	5	5	2
2nd Middle phalanx	6	6	2
3rd Middle phalanx	7	7	2
4th Middle phalanx	8	8	2
5th Middle phalanx	9	9	2
2nd Distal phalanx	6	6	2
3rd Distal phalanx	7	7	2
4th Distal phalanx	8	8	2
5th Distal phalanx	9	9	2
Radial sesamoid	5	5	2
Ulnar sesamoid	5	5	2
Subclavius	2	1	1
Deltoid	2	2	1
Supraspinatus	2	2	1
Infraspinatus	2	2	1
Teres minor	2	2	1
Teres major	2	2	1
Subscapularis	2	2	1
Pectoralis major	2	2	1
Pectoralis minor	2	1	1
Serratus anterior	1	1	1
Levator scapulae	1	1	1
Rhomboid major&minor	1	1	1
Latissimus dorsi	2	2	1
Biceps brachii	3	3	1
Coracobrachialis	3	2	1
Brachialis	3	3	1
Triceps brachii	4	3	1
Anconeus	7	3	2
Pronator teres	5	3	2
Flexor carpi radialis	5	4	2
Flexor carpi ulnaris	5	4	2
Flexor digitorum superficialis	5	6	2
Flexor digitorum profundus	6	6	2
Flexor pollicis longus	6	8	2
Pronator quadratus	6	3	2
Brachioradialis	7	3	2
Extensor carpi radialis longus	7	5	2
Extensor carpi radialis brevis	7	5	2
Extensor digitorum	7	6	2
Extensor digiti minimi	7	6	2
Extensor carpi ulnaris	7	5	2
Supinator	8	3	2
Abductor pollicis longus	8	8	2
Extensor pollicis brevis	8	8	2
Extensor pollicis longus	8	8	2
Extensor indicis	8	6	2
Adductor pollicis	11	8	2
Adductor pollicis accessorius	11	8	2
Musculous interosseous accessorius	12	7	2
Abductor pollicis brevis	10	8	2
Flexor pollicis brevis	12	8	2
Opponens pollicis	12	8	2
Opponens digiti minimi	12	8	2
Flexor digiti minimi brevis	12	9	2
Abductor digiti minimi	13	9	2
2nd Lumbrical	9	6	2
3rd Lumbrical	9	6	2
4th Lumbrical	9	9	2
1st Dorsal interossei	12	7	2
2nd Dorsal interossei	12	7	2
3rd Dorsal interossei	12	7	2
4th Dorsal interossei	12	7	2
1st Palmar interossei	12	7	2
2nd Palmar interossei	12	7	2
3rd Palmar interossei	12	9	2

## Sheet: T18 Upper Limb Right
Name	Development	Function	AP Axis
Clavicle	1	1	1
Scapula	1	1	1
Humerus	2	2	1
Radius	3	3	2
Ulna	3	3	2
Trapezoid	4	4	2
Trapezium	4	4	2
Scaphoid	4	4	2
Lunate	4	4	2
Triquetrum	4	4	2
Pisiform	4	4	2
Hamate	4	4	2
Capitate	4	4	2
1st Metacarpal	5	5	2
2nd Metacarpal	6	6	2
3rd Metacarpal	7	7	2
4th Metacarpal	8	8	2
5th Metacarpal	9	9	2
1st Proximal phalanx	5	5	2
2nd Proximal phalanx	6	6	2
3rd Proximal phalanx	7	7	2
4th Proximal phalanx	8	8	2
5th Proximal phalanx	9	9	2
1st Distal phalanx	5	5	2
2nd Middle phalanx	6	6	2
3rd Middle phalanx	7	7	2
4th Middle phalanx	8	8	2
5th Middle phalanx	9	9	2
2nd Distal phalanx	6	6	2
3rd Distal phalanx	7	7	2
4th Distal phalanx	8	8	2
5th Distal phalanx	9	9	2
Radial sesamoid	5	5	2
Ulnar sesamoid	5	5	2
Subclavius	2	1	1
Deltoid	2	2	1
Supraspinatus	2	2	1
Infraspinatus	2	2	1
Teres minor	2	2	1
Teres major	2	2	1
Subscapularis	2	2	1
Pectoralis major	2	2	1
Pectoralis minor	2	1	1
Serratus anterior	1	1	1
Levator scapulae	1	1	1
Rhomboid major&minor	1	1	1
Latissimus dorsi	2	2	1
Biceps brachii	3	3	1
Coracobrachialis	3	2	1
Brachialis	3	3	1
Triceps brachii	4	3	1
Anconeus	7	3	2
Pronator teres	5	3	2
Flexor carpi radialis	5	4	2
Palmaris longus	5	4	2
Flexor carpi ulnaris	5	4	2
Flexor digitorum superficialis	5	6	2
Flexor digitorum profundus	6	6	2
Flexor pollicis longus	6	8	2
Pronator quadratus	6	3	2
Brachioradialis	7	3	2
Extensor carpi radialis longus	7	5	2
Extensor carpi radialis brevis	7	5	2
Extensor digitorum	7	6	2
Extensor digiti minimi	7	6	2
Extensor carpi ulnaris	7	5	2
Supinator	8	3	2
Abductor pollicis longus	8	8	2
Extensor pollicis longus	8	8	2
Extensor indicis	8	6	2
Adductor pollicis	11	8	2
Adductor pollicis accessorius	11	8	2
Musculous interosseous accessorius	12	7	2
Opponens digiti minimi	12	8	2
Flexor digiti minimi brevis	12	9	2
Abductor digiti minimi	13	9	2
2nd Lumbrical	9	6	2
3rd Lumbrical	9	6	2
4th Lumbrical	9	9	2
1st Dorsal interossei	12	7	2
2nd Dorsal interossei	12	7	2
3rd Dorsal interossei	12	7	2
4th Dorsal interossei	12	7	2
1st Palmar interossei	12	7	2
2nd Palmar interossei	12	7	2
3rd Palmar interossei	12	9	2

## Sheet: T18 Lower Limb Left
Name	Development	Function	AP Axis
Pubis	1	1	1
Ischium	1	1	1
Ilium	1	1	1
Femur	2	2	1
Patella	2	2	2
Tibia	3	3	2
Fibula	3	3	2
Calcaneus	4	4	2
Talus	4	4	2
Navicular	4	4	2
Cuboid	4	4	2
Lateral cuneiform	4	4	2
Intermediate cuneiform	4	4	2
Medial cuneiform	4	4	2
1st Metatarsal	5	5	2
2nd Metatarsal	6	6	2
3rd Metatarsal	7	7	2
4th Metatarsal	8	8	2
5th Metatarsal	9	9	2
1st Proximal phalanx	5	5	2
2nd Proximal phalanx	6	6	2
3rd Proximal phalanx	7	7	2
4th Proximal phalanx	8	8	2
5th Proximal phalanx	9	9	2
1st Distal phalanx	5	5	2
2nd Middle phalanx	6	6	2
3rd Middle phalanx	7	7	2
4th Middle phalanx	8	8	2
5th Middle phalanx	9	9	2
2nd Distal phalanx	6	6	2
3rd Distal phalanx	7	7	2
4th Distal phalanx	8	8	2
5th Distal phalanx	9	9	2
Lateral sesamoid	5	5	2
Medial sesamoid	5	5	2
Gluteus maximus	2	2	1
Gluteus medius	1	4	1
Gluteus minimus	1	4	1
Tensor fasciae latae	1	4	1
Obturator internus	4	3	1
Obturator externus	7	3	1
Gemellus superior	4	3	1
Gemellus inferior	4	3	1
Piriformis	3	3	1
Iliopsoas	6	1	1
Quadratus femoris	4	3	1
Pectineus	7	5	1
Sartorius	6	6	1
Rectus femoris	6	7	1
Vastus lateralis	6	7	1
Vastus intermedius	6	7	1
Vastus medialis	6	7	1
Adductor brevis	7	5	1
Adductor magnus	7	5	1
Adductor longus	7	5	1
Biceps femoris	5	6	1
Semitendinosus	5	6	1
Semimembranosus	5	6	1
Gracilis	7	6	1
Plantaris	10	8	2
Gastrocnemius	10	8	2
Soleus	10	8	2
Fibularis longus	8	8	2
Fibularis brevis	8	8	2
Tibialis anterior	9	9	2
Extensor hallucis longus	9	12	2
Extensor digitorum longus	9	10	2
Fibularis tertius	9	9	2
Tiblialis posterior	10	8	2
Flexor digitorum longus	10	10	2
Flexor hallucis longus	10	12	2
Popliteus	10	6	2
Extensor digitorum brevis	9	10	2
Extensor hallucis brevis	9	12	2
Abductor hallucis	11	12	2
Flexor digitorum brevis	11	10	2
Abductor digiti minimi	11	13	2
Quadratus plantae	11	12	2
1st Lumbrical	11	10	2
2nd Lumbrical	11	10	2
3rd Lumbrical	11	10	2
4th Lumbrical	11	13	2
Flexor hallucis brevis	11	12	2
Adductor hallucis	11	12	2
Flexor digiti minimi brevis	11	13	2
1st Plantar interossei	11	11	2
2nd Plantar interossei	11	11	2
3rd Plantar interossei	11	13	2
1st Dorsal interossei	11	11	2
2nd Dorsal interossei	11	11	2
3rd Dorsal interossei	11	11	2
4th Dorsal interossei	11	11	2

## Sheet: T18 Lower Limb Right
Name	Development	Function	AP Axis
Pubis	1	1	1
Ischium	1	1	1
Ilium	1	1	1
Femur	2	2	1
Patella	2	2	2
Tibia	3	3	2
Fibula	3	3	2
Calcaneus	4	4	2
Talus	4	4	2
Navicular	4	4	2
Cuboid	4	4	2
Lateral cuneiform	4	4	2
Intermediate cuneiform	4	4	2
Medial cuneiform	4	4	2
1st Metatarsal	5	5	2
2nd Metatarsal	6	6	2
3rd Metatarsal	7	7	2
4th Metatarsal	8	8	2
5th Metatarsal	9	9	2
1st Proximal phalanx	5	5	2
2nd Proximal phalanx	6	6	2
3rd Proximal phalanx	7	7	2
4th Proximal phalanx	8	8	2
5th Proximal phalanx	9	9	2
1st Distal phalanx	5	5	2
2nd Middle phalanx	6	6	2
3rd Middle phalanx	7	7	2
4th Middle phalanx	8	8	2
5th Middle phalanx	9	9	2
2nd Distal phalanx	6	6	2
3rd Distal phalanx	7	7	2
4th Distal phalanx	8	8	2
5th Distal phalanx	9	9	2
Lateral sesamoid	5	5	2
Medial sesamoid	5	5	2
Gluteus maximus	2	2	1
Gluteus medius	1	4	1
Gluteus minimus	1	4	1
Tensor fasciae latae	1	4	1
Obturator internus	4	3	1
Obturator externus	7	3	1
Gemellus superior	4	3	1
Gemellus inferior	4	3	1
Piriformis	3	3	1
Iliopsoas	6	1	1
Quadratus femoris	4	3	1
Pectineus	7	5	1
Sartorius	6	6	1
Rectus femoris	6	7	1
Vastus lateralis	6	7	1
Vastus intermedius	6	7	1
Vastus medialis	6	7	1
Adductor brevis	7	5	1
Adductor magnus	7	5	1
Adductor longus	7	5	1
Biceps femoris	5	6	1
Semitendinosus	5	6	1
Semimembranosus	5	6	1
Gracilis	7	6	1
Plantaris	10	8	2
Gastrocnemius	10	8	2
Soleus	10	8	2
Fibularis longus	8	8	2
Fibularis brevis	8	8	2
Tibialis anterior	9	9	2
Extensor hallucis longus	9	12	2
Extensor digitorum longus	9	10	2
Fibularis tertius	9	9	2
Tiblialis posterior	10	8	2
Flexor digitorum longus	10	10	2
Flexor hallucis longus	10	12	2
Extensor digitorum brevis	9	10	2
Extensor hallucis brevis	9	12	2
Abductor hallucis	11	12	2
Flexor digitorum brevis	11	10	2
Abductor digiti minimi	11	13	2
Quadratus plantae	11	12	2
1st Lumbrical	11	10	2
2nd Lumbrical	11	10	2
3rd Lumbrical	11	10	2
4th Lumbrical	11	13	2
Flexor hallucis brevis	11	12	2
Adductor hallucis	11	12	2
Flexor digiti minimi brevis	11	13	2
1st Plantar interossei	11	11	2
2nd Plantar interossei	11	11	2
3rd Plantar interossei	11	13	2
1st Dorsal interossei	11	11	2
2nd Dorsal interossei	11	11	2
3rd Dorsal interossei	11	11	2
4th Dorsal interossei	11	11	2
