# Supplementary material for: Anatomical Network Comparison of Human Upper and Lower, Newborn and Adult, and Normal and Abnormal Limbs, with Notes on Development, Pathology and Limb Serial Homology vs. Homoplasy
Source: PLoS One. 2015 Oct 9;10(10):e0140030. doi: 10.1371/journal.pone.0140030 (PMC4599883; doi:10.1371/journal.pone.0140030)
Supplement: S2 Results — (XLS) [file pone.0140030.s032.xls]

## Sheet: proximal parameters
proximal	Density	Clustering	Path	Heterogeneity
Adult upper musculoskeletal	0.1428571	0.3823593	2.038095	1.343224
Adult lower musculoskeletal	0.1200000	0.5441745	1.953846	1.678624
Newborn upper musculoskeletal	0.1428571	0.3823593	2.038095	1.343224
Newborn lower musculoskeletal	0.1269841	0.5613989	2.087302	1.334057
T18 upper left musculoskeletal	0.1684211	0.4618615	2.005263	1.154226
T18 upper right musculoskeletal	0.1736842	0.4623377	2.000000	1.112753
T18 lower left musculoskeletal	0.1269841	0.5613989	2.087302	1.334057
T18 lower right musculoskeletal	0.1269841	0.5613989	2.087302	1.334057

## Sheet: distal parameters
distal	Density	Clustering	Path	Heterogeneity
Adult upper musculoskeletal	0.05631470	0.3086518	3.352515	0.7031441
Adult lower musculoskeletal	0.06894841	0.2316716	2.956989	0.6290945
Newborn upper musculoskeletal	0.05631470	0.3086518	3.352515	0.7031441
Newborn lower musculoskeletal	0.06894841	0.2316716	2.956989	0.6290945
T18 upper left musculoskeletal	0.06265985	0.3193299	3.261722	0.5951675
T18 upper right musculoskeletal	0.06013986	0.2987931	3.306052	0.6590754
T18 lower left musculoskeletal	0.06894841	0.2501849	2.958013	0.6250698
T18 lower right musculoskeletal	0.07014849	0.2507169	2.964040	0.6155181
