# Supplementary material for: Anatomical Network Comparison of Human Upper and Lower, Newborn and Adult, and Normal and Abnormal Limbs, with Notes on Development, Pathology and Limb Serial Homology vs. Homoplasy
Source: PLoS One. 2015 Oct 9;10(10):e0140030. doi: 10.1371/journal.pone.0140030 (PMC4599883; doi:10.1371/journal.pone.0140030)
Supplement: S4 Results — (XLS) [file pone.0140030.s034.xls]

## Sheet: musculoskeletal
	Developmental	Functional	AP Axis
Adult upper musculoskeletal	0.4072357	0.4706363	0.3733814
Adult lower musculoskeletal	0.3625397	0.4550241	0.3863312
Newborn upper musculoskeletal	0.4072357	0.4706363	0.3733814
Newborn lower musculoskeletal	0.3817786	0.4507125	0.3708399
T18 upper left musculoskeletal	0.476076	0.5519328	0.3383196
T18 upper right musculoskeletal	0.3552322	0.4614950	0.3173184
T18 lower left musculoskeletal	0.3414970	0.4377316	0.4352086
T18 lower right musculoskeletal	0.3398561	0.4261314	0.4558557
Values from 0 to 1:
0 totally different
1 totally equal

## Sheet: skeletal
	Developmental	Functional	AP Axis
Adult upper skeletal	0.7628572	0.7628572	0.1791798
Adult lower skeletal	0.7677737	0.7677737	0.1348757
Newborn upper skeletal	0.7628572	0.7628572	0.1791798
Newborn lower skeletal	0.7598950	0.7598950	0.2283466
T18 upper left skeletal	0.7628572	0.7628572	0.1791798
T18 upper right skeletal	0.7628572	0.7628572	0.1791798
T18 lower left skeletal	0.7598950	0.7598950	0.2283466
T18 lower right skeletal	0.7598950	0.7598950	0.2283466
Values from 0 to 1:
0 totally different
1 totally equal
